# Supplementary material for: Acute Coronary Syndrome, Stroke, and Mortality after Community-Acquired Pneumonia: Systematic Review and Meta-Analysis
Source: J Clin Med. 2023 Mar 29;12(7):2577. doi: 10.3390/jcm12072577 (PMC10095577; doi:10.3390/jcm12072577)
Supplement: Supplementary file 1 [file jcm-12-02577-s001.zip]

Archive with 1 entries (1 files):
- jcm-2242972-supplementary.pdf
